# Supplementary material for: Cardiovascular response to anticipatory and reactionary postural perturbations in young adults
Source: Exp Physiol. 2023 Jul 17;108(9):1144–53. doi: 10.1113/EP091173 (PMC10988459; doi:10.1113/EP091173)
Supplement: Supplementary file 1 — Statistical Summary Document [file EPH-108-1144-s001.xlsx]

## Sheet: Statistical Summary Table
Statistical Summary Document
Manuscript Title:	Cardiovascular Response to Anticipatory and Reactionary Postural Perturbations in Young Adults
Authors:	Patrick Siedlecki, Tanya D. Ivanova, and S. Jayne Garland
Underlying hypothesis:	A centrally mediated response, with an anticipatory component, would elevate HR and SBP prior to postural perturbations with larger responses ocurring in more difficult perturbation tasks.
Definitions:	n = number of participants; STS = self triggered step; STN = self triggered no step; CTS = computer triggered step; CTN = computer triggered no step; QS = quiet stance
Statistical summary table:
Experimental question	Finding/ conclusion	Experimental Group	Data Comparison	Critical Value (F*)	n	Data presented in	Units	Clusters	P value	Statistical test
1. Effects of perturbation type and perturbation intensity on heart rate over time (-3 s to +8 s).	Heart rate response to postural perturbations was intensity-dependent but was not task-specific.	STS STN CTS CTN	Intensity * Perturbation Type Intensity Effect Perturbation Type Effect	5.964 5.874 5.964	18	Figure 2	bpm	Step vs. No Step 0.56 - 1.32 s 1.92 - 3.44 s	<0.0001 <0.0001	Non-parametric two-way repeated measures ANOVA 1-D SPM
2. Effects of perturbation type and perturbation intensity on systolic blood pressure response over time (-3 s to +8 s).	Systolic blood pressure response to postural perturbations was not intensity-dependent or task-specific.	STS STN CTS CTN	Intensity * Perturbation Type Intensity Effect Perturbation Type Effect	6.34 6.275 6.221	18	Figure 3	mmHgm	None		Non-parametric two-way repeated measures ANOVA 1-D SPM
Experimental question	Finding/ conclusion	Experimental Group	Mean value	Standard Deviation	n	Data presented in	Units	Data comparisons	P value	Statistical test
3. Effects of perturbations on percieved state anxiety.	Perceived state anxiety was not affected by perturbation type or perturbation intensity but was significantly higher in the computer-triggered step task compared to quiet stance.	QS STS STN CTS CTN	1.2 1.8 1.5 2.9 2.0	1.8 1.5 2.9 2.0 1.6	18	Results Section Text	a.u.	QS vs. STS QS vs. STN QS vs. CTS QS vs. CTN STS vs. STN CTS vs CTN STS vs. CTS STN vs. CTN	'0.962 1 0.002 0.187 1 0.142 0.096 1	One-way repeated measures ANOVA
Experimental question	Finding/ conclusion	Experimental Group	Data Comparison	Correlation coefficient (rrm)	n	Data presented in	Units		P value	Statistical test
4. Relationship between state anxiety scores and change in heart rate post-perturbation.	Perceived state anxiety was moderately related to the change in heart rate post-perturbation.	STS STN CTS CTN	State anxiety scores and the change in HR post-perturbation	0.331	18	Figure 4	a.u.		0.013	Repeated measures correlation
